# Supplementary material for: Overcoming limitations in current measures of drug response may enable AI-driven precision oncology
Source: NPJ Precis Oncol. 2024 Apr 24;8:95. doi: 10.1038/s41698-024-00583-0 (PMC11043358; doi:10.1038/s41698-024-00583-0)
Supplement: Supplementary file 2 — Supplementary Data 1 [file 41698_2024_583_MOESM2_ESM.csv]

Supplementary Data 1. Average Pearson�s R and MSE per cell line for each model evaluated on GDSC dataset with std and std error over 5 folds.
	model	drug_response	genes	mse	mse_std	mse_stderror	pearson	pearson_std	pearson_stderror	pval_mean
0	baseline_nn	IC50	PaccMann genes	7.10862284	0.384793174	0.172084739	0.661693369	0.047054683	0.021043494	0.001715582
1	baseline_nn	IC50	no RNAseq	3.330384274	0.123396162	0.055184441	0.876901427	0.005778887	0.002584397	2.30E-10
2	baseline_nn	IC50_zscore	PaccMann genes	1.333119348	0.085293101	0.038144234	-0.001336797	0.010815642	0.004836902	0.345811841
3	baseline_nn	IC50_zscore	no RNAseq	1.120623968	0.044822993	0.020045452	0.00201766	0.027821724	0.012442253	0.301317141
4	deepCDR	IC50	DeepCDR genes	2.042659605	0.106105298	0.047451732	0.882040129	0.004068252	0.001819377	4.64E-10
5	deepCDR	IC50	no RNAseq	2.144891586	0.127680783	0.057100582	0.879746126	0.005238323	0.002342649	2.71E-10
6	deepCDR	IC50_zscore	DeepCDR genes	0.946769661	0.03469638	0.015516693	0.152421588	0.042658315	0.019077378	0.197842892
7	deepCDR	IC50_zscore	no RNAseq	1.030034896	0.042250742	0.018895106	-0.006571073	0.002476959	0.00110773	0.542108998
8	knn	IC50	PaccMann genes	3.697024606	0.042615248	0.019058118	0.789993891	0.004603228	0.002058626	1.54E-09
9	knn	IC50	no RNAseq	3.687374626	0.209334462	0.093617217	0.778947936	0.012945628	0.005789461	9.46E-09
10	knn	IC50_zscore	PaccMann genes	1.984143187	0.022646549	0.010127844	0.01263165	0.012368896	0.005531539	0.277174316
11	knn	IC50_zscore	no RNAseq	1.927974079	0.071832306	0.032124384	-0.001873624	0.003294155	0.001473191	0.511575194
12	lin_reg_feat_sel	IC50	PaccMann genes	2.289939309	0.056962961	0.025474611	0.855724917	0.002887581	0.001291366	2.11E-09
13	lin_reg_feat_sel	IC50	genes selected per drug	1.462894913	0.028728498	0.012847775	0.905606784	0.001205528	0.000539129	3.82E-12
14	lin_reg_feat_sel	IC50_zscore	PaccMann genes	1.261969693	0.032109418	0.014359768	0.220127146	0.010472717	0.004683541	0.105402641
15	lin_reg_feat_sel	IC50_zscore	genes selected per drug	0.803621986	0.013983774	0.006253734	0.362939975	0.010518367	0.004703957	0.012996754
16	mean_baseline	IC50	no RNAseq	1.885576446	0.036097062	0.016143097	0.887994767	0.001508193	0.000674484	1.39E-11
17	mean_baseline	IC50_zscore	no RNAseq	1.01109724	0.023601967	0.01055512	-0.0786418	0.010344604	0.004626248	0.184662262
18	paccmann	IC50	PaccMann genes	3.793136246	0.175898427	0.078664168	0.811234658	0.013783736	0.006164274	2.05E-10
19	paccmann	IC50	no RNAseq	2.977377982	0.056994315	0.025488633	0.873874938	0.004481608	0.002004236	1.80E-10
20	paccmann	IC50_zscore	PaccMann genes	1.272735672	0.110803675	0.04955291	-0.002916145	0.012626861	0.005646904	0.387895537
21	paccmann	IC50_zscore	no RNAseq	1.137301507	0.053085068	0.023740364	-0.006157043	0.01680545	0.007515626	0.383558821
22	paccmann_ndcg	IC50_max_conc	PaccMann genes	39.88178581	8.236177721	3.683330652	0.515870731	0.083360092	0.037279767	0.00080489
23	paccmann_ndcg	IC50_max_conc	no RNAseq	619.4552047	152.4108361	68.16019802	0.697134857	0.01035782	0.004632158	0.000207929
24	paccmann_ndcg	IC50_zscore	PaccMann genes	40.78764855	9.937887281	4.444358303	0.000992466	0.020860195	0.009328963	0.277524269
25	paccmann_ndcg	IC50_zscore	no RNAseq	55.99476463	24.2400487	10.84047934	-0.004421378	0.014781789	0.006610617	0.290643095
