# Supplementary material for: Overcoming limitations in current measures of drug response may enable AI-driven precision oncology
Source: NPJ Precis Oncol. 2024 Apr 24;8:95. doi: 10.1038/s41698-024-00583-0 (PMC11043358; doi:10.1038/s41698-024-00583-0)
Supplement: Supplementary file 3 — Supplementary Data 2 [file 41698_2024_583_MOESM3_ESM.csv]

Supplementary Data 2. Average precision at k = 1, 3, 5, 10, 15, 30 per cell line for each model evaluated on GDSC dataset with std and std error over 5 folds.
	model	drug_response	genes	k	prec	prec_std	prec_stderror	ndcg	ndcg_std	ndcg_stderror
0	baseline_nn	IC50	PaccMann genes	1	0.141988438	0.053944899	0.024124892	0.845928625	0.017609777	0.007875332
1	baseline_nn	IC50	PaccMann genes	3	0.24147215	0.049608173	0.02218545	0.858778352	0.012240724	0.005474218
2	baseline_nn	IC50	PaccMann genes	5	0.251745201	0.029012419	0.012974748	0.866646101	0.010990617	0.004915153
3	baseline_nn	IC50	PaccMann genes	10	0.292440554	0.032003532	0.014312415	0.874743539	0.012687177	0.005673878
4	baseline_nn	IC50	PaccMann genes	15	0.346721568	0.04314492	0.019294995	0.880620654	0.012698693	0.005679028
5	baseline_nn	IC50	PaccMann genes	30	0.436798466	0.050819518	0.022727179	0.885104102	0.013632697	0.006096728
6	baseline_nn	IC50	no RNAseq	1	0.470669721	0.045826555	0.020494258	0.917568766	0.007311616	0.003269854
7	baseline_nn	IC50	no RNAseq	3	0.735218514	0.015147589	0.006774208	0.918298674	0.004151478	0.001856598
8	baseline_nn	IC50	no RNAseq	5	0.664107766	0.025143881	0.011244686	0.920330741	0.005638493	0.002521611
9	baseline_nn	IC50	no RNAseq	10	0.57786322	0.015477476	0.006921737	0.925916177	0.007259246	0.003246433
10	baseline_nn	IC50	no RNAseq	15	0.612680337	0.00831894	0.003720343	0.938226879	0.004808243	0.002150312
11	baseline_nn	IC50	no RNAseq	30	0.631080207	0.010876612	0.004864169	0.949496627	0.005362659	0.002398254
12	baseline_nn	IC50_zscore	PaccMann genes	1	0.003135908	0.004185768	0.001871932	0.423749674	0.009854755	0.00440718
13	baseline_nn	IC50_zscore	PaccMann genes	3	0.016359439	0.004895805	0.002189471	0.453553571	0.008434897	0.003772201
14	baseline_nn	IC50_zscore	PaccMann genes	5	0.024426265	0.005395683	0.002413023	0.471682672	0.009131466	0.004083716
15	baseline_nn	IC50_zscore	PaccMann genes	10	0.046135471	0.003617603	0.001617841	0.503163363	0.007921506	0.003542605
16	baseline_nn	IC50_zscore	PaccMann genes	15	0.070554465	0.004192898	0.001875121	0.523735137	0.00899959	0.004024739
17	baseline_nn	IC50_zscore	PaccMann genes	30	0.139465714	0.007344345	0.003284491	0.568987189	0.0093533	0.004182923
18	baseline_nn	IC50_zscore	no RNAseq	1	0.005224695	0.004670705	0.002088803	0.431786815	0.024210292	0.010827172
19	baseline_nn	IC50_zscore	no RNAseq	3	0.010098531	0.003895293	0.001742028	0.462403945	0.022688249	0.010146493
20	baseline_nn	IC50_zscore	no RNAseq	5	0.020051265	0.003978557	0.001779265	0.478680854	0.022545856	0.010082813
21	baseline_nn	IC50_zscore	no RNAseq	10	0.046345986	0.00241685	0.001080848	0.507839735	0.02171288	0.009710295
22	baseline_nn	IC50_zscore	no RNAseq	15	0.067711969	0.003183518	0.001423713	0.529507623	0.01952345	0.008731152
23	baseline_nn	IC50_zscore	no RNAseq	30	0.13292812	0.006745571	0.003016711	0.573092407	0.017488083	0.007820909
24	deepCDR	IC50	DeepCDR genes	1	0.358422882	0.054677336	0.024452448	0.915016741	0.009642668	0.004312332
25	deepCDR	IC50	DeepCDR genes	3	0.499136115	0.011238475	0.005025999	0.953312478	0.002471888	0.001105462
26	deepCDR	IC50	DeepCDR genes	5	0.561883692	0.013267099	0.005933227	0.954807007	0.002355399	0.001053367
27	deepCDR	IC50	DeepCDR genes	10	0.693059418	0.004242765	0.001897422	0.948970142	0.001659718	0.000742248
28	deepCDR	IC50	DeepCDR genes	15	0.74714075	0.010335742	0.004622285	0.940481229	0.002539476	0.001135688
29	deepCDR	IC50	DeepCDR genes	30	0.771667193	0.007118616	0.003183542	0.929176487	0.002573618	0.001150957
30	deepCDR	IC50	no RNAseq	1	0.347724399	0.040415884	0.018074533	0.915612153	0.008211851	0.003672451
31	deepCDR	IC50	no RNAseq	3	0.476596081	0.023231627	0.010389499	0.950317946	0.003455716	0.001545443
32	deepCDR	IC50	no RNAseq	5	0.554396334	0.011446797	0.005119163	0.955758161	0.002290895	0.00102452
33	deepCDR	IC50	no RNAseq	10	0.678111568	0.011814526	0.005283617	0.949881394	0.00209465	0.000936756
34	deepCDR	IC50	no RNAseq	15	0.741777286	0.006551308	0.002929834	0.939422525	0.002944639	0.001316883
35	deepCDR	IC50	no RNAseq	30	0.770239149	0.009897348	0.004426229	0.929131648	0.003478496	0.001555631
36	deepCDR	IC50_zscore	DeepCDR genes	1	0.016055626	0.010423297	0.00466144	0.117828607	0.030882638	0.013811136
37	deepCDR	IC50_zscore	DeepCDR genes	3	0.034471134	0.016914057	0.007564196	0.103970883	0.030350002	0.013572934
38	deepCDR	IC50_zscore	DeepCDR genes	5	0.066317952	0.014600103	0.006529364	0.087558194	0.030613053	0.013690573
39	deepCDR	IC50_zscore	DeepCDR genes	10	0.118901707	0.01663727	0.007440413	0.102674781	0.104673722	0.046811512
40	deepCDR	IC50_zscore	DeepCDR genes	15	0.152238727	0.020119833	0.008997863	0.117894341	0.128279573	0.057368369
41	deepCDR	IC50_zscore	DeepCDR genes	30	0.250524126	0.024680057	0.011037257	0.09549076	0.312450957	0.139732316
42	deepCDR	IC50_zscore	no RNAseq	1	0.003571429	0.004374089	0.001956152	-0.090255371	0.050944765	0.022783191
43	deepCDR	IC50_zscore	no RNAseq	3	0.006537084	0.0051217	0.002290494	-0.103272624	0.059867905	0.026773741
44	deepCDR	IC50_zscore	no RNAseq	5	0.021403287	0.004116479	0.001840945	-0.127473065	0.077549703	0.034681281
45	deepCDR	IC50_zscore	no RNAseq	10	0.052226612	0.006210832	0.002777568	-0.104741652	0.104585948	0.046772258
46	deepCDR	IC50_zscore	no RNAseq	15	0.081510746	0.004532276	0.002026896	-0.074098539	0.208168866	0.093095947
47	deepCDR	IC50_zscore	no RNAseq	30	0.173525601	0.00855104	0.003824141	-0.075322838	0.459001843	0.205271865
48	knn	IC50	PaccMann genes	1	0.155491928	0.028074613	0.012555349	0.871779835	0.00855328	0.003825143
49	knn	IC50	PaccMann genes	3	0.316283086	0.013433734	0.006007748	0.902958594	0.006453762	0.00288621
50	knn	IC50	PaccMann genes	5	0.405439572	0.014587828	0.006523875	0.896661084	0.003211437	0.001436198
51	knn	IC50	PaccMann genes	10	0.544907286	0.012022828	0.005376772	0.882691483	0.004021933	0.001798663
52	knn	IC50	PaccMann genes	15	0.616920812	0.008213663	0.003673262	0.877195401	0.005030094	0.002249527
53	knn	IC50	PaccMann genes	30	0.677671793	0.007626867	0.003410839	0.867544174	0.005765255	0.0025783
54	knn	IC50	no RNAseq	1	0.176412522	0.032469625	0.014520858	0.90238998	0.010651504	0.004763498
55	knn	IC50	no RNAseq	3	0.349421902	0.063278491	0.028299002	0.88192761	0.059585449	0.026647423
56	knn	IC50	no RNAseq	5	0.423322426	0.069226305	0.030958945	0.868377715	0.027714434	0.012394272
57	knn	IC50	no RNAseq	10	0.545978403	0.041565053	0.018588457	0.845268456	0.018532365	0.008287926
58	knn	IC50	no RNAseq	15	0.616512871	0.029595465	0.013235494	0.837560669	0.027733214	0.01240267
59	knn	IC50	no RNAseq	30	0.661127472	0.018957897	0.008478229	0.845820474	0.016074671	0.007188811
60	knn	IC50_zscore	PaccMann genes	1	0.008355148	0.008494814	0.003798996	-0.059157392	0.023546385	0.010530264
61	knn	IC50_zscore	PaccMann genes	3	0.02192772	0.007757566	0.003469289	-0.070878491	0.024229835	0.010835912
62	knn	IC50_zscore	PaccMann genes	5	0.030059991	0.009058086	0.004050899	-0.0822455	0.023240226	0.010393345
63	knn	IC50_zscore	PaccMann genes	10	0.051458879	0.008883117	0.003972651	-0.106103944	0.026047823	0.011648941
64	knn	IC50_zscore	PaccMann genes	15	0.074663322	0.010357404	0.004631972	-0.152678497	0.048026186	0.021477964
65	knn	IC50_zscore	PaccMann genes	30	0.139322826	0.009785172	0.004376062	-0.121343955	0.136593964	0.061086678
66	knn	IC50_zscore	no RNAseq	1	0.007302574	0.007799522	0.003488052	-0.077497873	0.036265623	0.01621848
67	knn	IC50_zscore	no RNAseq	3	0.01496146	0.005994476	0.002680811	-0.098395625	0.023369484	0.010451151
68	knn	IC50_zscore	no RNAseq	5	0.027972295	0.003298398	0.001475088	-0.103756622	0.022443637	0.0100371
69	knn	IC50_zscore	no RNAseq	10	0.052194045	0.003754643	0.001679128	-0.140949727	0.031135167	0.01392407
70	knn	IC50_zscore	no RNAseq	15	0.071397978	0.004357183	0.001948591	-0.190042012	0.057914379	0.025900098
71	knn	IC50_zscore	no RNAseq	30	0.132463823	0.002251158	0.001006748	-0.150850052	0.1094222	0.048935095
72	lin_reg_feat_sel	IC50	PaccMann genes	1	0.242264488	0.031524328	0.014098108	0.896175997	0.013059279	0.005840287
73	lin_reg_feat_sel	IC50	PaccMann genes	3	0.413795898	0.027754083	0.012412003	0.91047473	0.004709185	0.002106011
74	lin_reg_feat_sel	IC50	PaccMann genes	5	0.491687818	0.007358036	0.003290614	0.904697639	0.004678953	0.002092491
75	lin_reg_feat_sel	IC50	PaccMann genes	10	0.613435837	0.005187846	0.002320075	0.899153594	0.003535793	0.001581255
76	lin_reg_feat_sel	IC50	PaccMann genes	15	0.686549134	0.003986025	0.001782605	0.895491666	0.003837488	0.001716177
77	lin_reg_feat_sel	IC50	PaccMann genes	30	0.740644925	0.001668372	0.000746119	0.893666303	0.003078908	0.001376929
78	lin_reg_feat_sel	IC50	genes selected per drug	1	0.329305302	0.044833728	0.020050253	0.928957309	0.007765888	0.003473011
79	lin_reg_feat_sel	IC50	genes selected per drug	3	0.494633901	0.019745022	0.008830242	0.956395295	0.002701786	0.001208275
80	lin_reg_feat_sel	IC50	genes selected per drug	5	0.576084038	0.015146534	0.006773736	0.951630734	0.002216978	0.000991463
81	lin_reg_feat_sel	IC50	genes selected per drug	10	0.695496536	0.009333239	0.004173952	0.949145093	0.001631324	0.00072955
82	lin_reg_feat_sel	IC50	genes selected per drug	15	0.750554939	0.004532348	0.002026928	0.945817831	0.001535266	0.000686592
83	lin_reg_feat_sel	IC50	genes selected per drug	30	0.794329233	0.001274776	0.000570097	0.937672489	0.001971057	0.000881484
84	lin_reg_feat_sel	IC50_zscore	PaccMann genes	1	0.050301223	0.014921957	0.006673302	0.134930214	0.030421414	0.01360487
85	lin_reg_feat_sel	IC50_zscore	PaccMann genes	3	0.075173823	0.006323974	0.002828167	0.142334053	0.016302113	0.007290526
86	lin_reg_feat_sel	IC50_zscore	PaccMann genes	5	0.09442899	0.010671162	0.004772289	0.1423075	0.012113873	0.005417489
87	lin_reg_feat_sel	IC50_zscore	PaccMann genes	10	0.136117561	0.00618898	0.002767796	0.127788417	0.014318227	0.006403306
88	lin_reg_feat_sel	IC50_zscore	PaccMann genes	15	0.165318436	0.008139211	0.003639966	0.105343456	0.016856411	0.007538416
89	lin_reg_feat_sel	IC50_zscore	PaccMann genes	30	0.237568463	0.005160972	0.002308057	0.096604184	0.086517051	0.038691601
90	lin_reg_feat_sel	IC50_zscore	genes selected per drug	1	0.083986306	0.013487615	0.006031845	0.315074683	0.024733098	0.011060978
91	lin_reg_feat_sel	IC50_zscore	genes selected per drug	3	0.128368796	0.008748096	0.003912268	0.315868636	0.016531157	0.007392958
92	lin_reg_feat_sel	IC50_zscore	genes selected per drug	5	0.156125842	0.008586038	0.003839793	0.30778863	0.014152145	0.006329032
93	lin_reg_feat_sel	IC50_zscore	genes selected per drug	10	0.204277199	0.00850786	0.003804831	0.297415488	0.013616145	0.006089325
94	lin_reg_feat_sel	IC50_zscore	genes selected per drug	15	0.231802906	0.008437649	0.003773431	0.278186298	0.012843441	0.005743762
95	lin_reg_feat_sel	IC50_zscore	genes selected per drug	30	0.308810664	0.013543583	0.006056874	0.278457201	0.066756447	0.029854391
96	mean_baseline	IC50	no RNAseq	1	0.303092839	0.031936448	0.014282414	0.915113492	0.007510551	0.003358821
97	mean_baseline	IC50	no RNAseq	3	0.440380459	0.024251472	0.010845588	0.948827485	0.002132921	0.000953871
98	mean_baseline	IC50	no RNAseq	5	0.512919314	0.012899149	0.005768675	0.950877867	0.002249983	0.001006223
99	mean_baseline	IC50	no RNAseq	10	0.65426939	0.00932477	0.004170164	0.949493652	0.000727496	0.000325346
100	mean_baseline	IC50	no RNAseq	15	0.717377458	0.002724746	0.001218544	0.944739466	0.001341811	0.000600076
101	mean_baseline	IC50	no RNAseq	30	0.776706238	0.001911244	0.000854734	0.932642677	0.001500063	0.000670849
102	mean_baseline	IC50_zscore	no RNAseq	1	0.004216154	0.003955036	0.001768746	-0.151493625	0.036986145	0.016540707
103	mean_baseline	IC50_zscore	no RNAseq	3	0.011546016	0.005007175	0.002239277	-0.162350889	0.030211696	0.013511081
104	mean_baseline	IC50_zscore	no RNAseq	5	0.016995674	0.001508837	0.000674772	-0.175627416	0.033912926	0.015166322
105	mean_baseline	IC50_zscore	no RNAseq	10	0.032414662	0.00645587	0.002887153	-0.20632137	0.043933919	0.019647846
106	mean_baseline	IC50_zscore	no RNAseq	15	0.048886995	0.008748776	0.003912571	-0.260796663	0.074097706	0.033137501
107	mean_baseline	IC50_zscore	no RNAseq	30	0.106238811	0.015289958	0.006837877	-0.245843061	0.148275522	0.066310829
108	paccmann	IC50	PaccMann genes	1	0.45716623	0.02477329	0.011078952	0.881279854	0.014098439	0.006305014
109	paccmann	IC50	PaccMann genes	3	0.647574898	0.051643325	0.023095597	0.887052657	0.010303075	0.004607675
110	paccmann	IC50	PaccMann genes	5	0.55199062	0.040859692	0.01827301	0.894165963	0.010142594	0.004535906
111	paccmann	IC50	PaccMann genes	10	0.504572426	0.023254752	0.010399841	0.907996536	0.009277335	0.00414895
112	paccmann	IC50	PaccMann genes	15	0.538126454	0.025657832	0.011474531	0.914983083	0.008080627	0.003613766
113	paccmann	IC50	PaccMann genes	30	0.571976803	0.016987158	0.007596888	0.922531322	0.005830878	0.002607648
114	paccmann	IC50	no RNAseq	1	0.470664267	0.04659974	0.020840037	0.917161453	0.013992406	0.006257594
115	paccmann	IC50	no RNAseq	3	0.725136344	0.013632935	0.006096834	0.915362803	0.02081032	0.009306658
116	paccmann	IC50	no RNAseq	5	0.634153578	0.049640638	0.022199968	0.922057475	0.013210706	0.005908007
117	paccmann	IC50	no RNAseq	10	0.570695353	0.016603389	0.007425261	0.930094386	0.01005325	0.00449595
118	paccmann	IC50	no RNAseq	15	0.603842714	0.01661384	0.007429935	0.939138404	0.006627423	0.002963874
119	paccmann	IC50	no RNAseq	30	0.628684737	0.008539699	0.003819069	0.947028811	0.005042344	0.002255005
120	paccmann	IC50_zscore	PaccMann genes	1	0.016704843	0.008355971	0.003736904	0.429577937	0.01255372	0.005614194
121	paccmann	IC50_zscore	PaccMann genes	3	0.022951207	0.005496325	0.002458031	0.45748913	0.010425823	0.00466257
122	paccmann	IC50_zscore	PaccMann genes	5	0.033599476	0.007573352	0.003386906	0.475944817	0.01161647	0.005195043
123	paccmann	IC50_zscore	PaccMann genes	10	0.054909468	0.004960328	0.002218326	0.506558864	0.010434835	0.0046666
124	paccmann	IC50_zscore	PaccMann genes	15	0.075440663	0.004055896	0.001813852	0.526760731	0.009681294	0.004329606
125	paccmann	IC50_zscore	PaccMann genes	30	0.143461133	0.00619444	0.002770238	0.571226139	0.008447461	0.003777819
126	paccmann	IC50_zscore	no RNAseq	1	0.008349695	0.005312593	0.002375864	0.423505045	0.014143675	0.006325244
127	paccmann	IC50_zscore	no RNAseq	3	0.014259744	0.003852228	0.001722769	0.454760229	0.011735057	0.005248077
128	paccmann	IC50_zscore	no RNAseq	5	0.028393325	0.003056361	0.001366846	0.4717448	0.010560219	0.004722674
129	paccmann	IC50_zscore	no RNAseq	10	0.056048211	0.004936966	0.002207878	0.501643258	0.008915312	0.003987049
130	paccmann	IC50_zscore	no RNAseq	15	0.078073735	0.004237639	0.00189513	0.52349524	0.009243518	0.004133827
131	paccmann	IC50_zscore	no RNAseq	30	0.1415016	0.006750139	0.003018754	0.568953502	0.007974866	0.003566469
132	paccmann_ndcg	IC50_max_conc	PaccMann genes	1	0.012521815	0.00965535	0.004318004	0.862962396	0.018062105	0.008077619
133	paccmann_ndcg	IC50_max_conc	PaccMann genes	3	0.048354785	0.013963311	0.006244583	0.839236517	0.009564751	0.004277487
134	paccmann_ndcg	IC50_max_conc	PaccMann genes	5	0.075134162	0.013963742	0.006244775	0.828924117	0.012936657	0.005785449
135	paccmann_ndcg	IC50_max_conc	PaccMann genes	10	0.129639507	0.017344459	0.007756678	0.836648909	0.007335507	0.003280538
136	paccmann_ndcg	IC50_max_conc	PaccMann genes	15	0.184280105	0.014147722	0.006327054	0.846074232	0.010848109	0.004851422
137	paccmann_ndcg	IC50_max_conc	PaccMann genes	30	0.352010617	0.014405967	0.006442544	0.859334758	0.007385056	0.003302697
138	paccmann_ndcg	IC50_max_conc	no RNAseq	1	0.020898778	0.010487646	0.004690218	0.857669445	0.015947399	0.007131894
139	paccmann_ndcg	IC50_max_conc	no RNAseq	3	0.060185791	0.008920848	0.003989524	0.818791585	0.021440102	0.009588305
140	paccmann_ndcg	IC50_max_conc	no RNAseq	5	0.087030977	0.011708264	0.005236095	0.810606127	0.020403535	0.009124738
141	paccmann_ndcg	IC50_max_conc	no RNAseq	10	0.148720004	0.012325615	0.005512183	0.8218074	0.009290948	0.004155038
142	paccmann_ndcg	IC50_max_conc	no RNAseq	15	0.212617801	0.021988499	0.009833556	0.836434305	0.007937544	0.003549777
143	paccmann_ndcg	IC50_max_conc	no RNAseq	30	0.379093405	0.019670372	0.008796858	0.853512713	0.00534784	0.002391627
144	paccmann_ndcg	IC50_zscore	PaccMann genes	1	0.001041667	0.002083333	0.000931695	0.425206245	0.008061418	0.003605176
145	paccmann_ndcg	IC50_zscore	PaccMann genes	3	0.00313409	0.001308918	0.000585366	0.454894752	0.010687355	0.00477953
146	paccmann_ndcg	IC50_zscore	PaccMann genes	5	0.008356239	0.005335704	0.002386199	0.472540561	0.00953439	0.004263909
147	paccmann_ndcg	IC50_zscore	PaccMann genes	10	0.023271161	0.004446207	0.001988404	0.503401437	0.010365822	0.004635737
148	paccmann_ndcg	IC50_zscore	PaccMann genes	15	0.039667685	0.005153625	0.002304771	0.524578561	0.010805933	0.00483256
149	paccmann_ndcg	IC50_zscore	PaccMann genes	30	0.103654559	0.007052812	0.003154113	0.568738868	0.010970178	0.004906013
150	paccmann_ndcg	IC50_zscore	no RNAseq	1	0.002088787	0.002558246	0.001144082	0.425550055	0.022211313	0.009933201
151	paccmann_ndcg	IC50_zscore	no RNAseq	3	0.004872019	0.003367596	0.001506035	0.456111903	0.016868108	0.007543647
152	paccmann_ndcg	IC50_zscore	no RNAseq	5	0.009179756	0.00466893	0.002088009	0.472227711	0.015962098	0.007138467
153	paccmann_ndcg	IC50_zscore	no RNAseq	10	0.021299629	0.005576769	0.002494007	0.500700771	0.012750495	0.005702195
154	paccmann_ndcg	IC50_zscore	no RNAseq	15	0.040435573	0.008998117	0.00402408	0.521945757	0.01282954	0.005737545
155	paccmann_ndcg	IC50_zscore	no RNAseq	30	0.109924193	0.005971265	0.002670431	0.565299861	0.01145605	0.005123301
