# Supplementary material for: Overcoming limitations in current measures of drug response may enable AI-driven precision oncology
Source: NPJ Precis Oncol. 2024 Apr 24;8:95. doi: 10.1038/s41698-024-00583-0 (PMC11043358; doi:10.1038/s41698-024-00583-0)
Supplement: Supplementary file 4 — Supplementary Data 3 [file 41698_2024_583_MOESM4_ESM.csv]

Supplementary Data 3. Average Pearson�s R and MSE per drug for each model evaluated on GDSC dataset with std and std error over 5 folds.
	model	drug_response	genes	mse	mse_std	mse_stderror	pearson	pearson_std	pearson_stderror	pval_mean
0	baseline_nn	IC50	PaccMann genes	7.060947193	0.356531625	0.15944579	0.024875701	0.027066959	0.012104712	0.519427262
1	baseline_nn	IC50	no RNAseq	3.274660838	0.133008526	0.059483221
2	baseline_nn	IC50_zscore	PaccMann genes	1.32419734	0.091444446	0.0408952	0.016811384	0.030034595	0.013431879	0.498617453
3	baseline_nn	IC50_zscore	no RNAseq	1.11679734	0.057448506	0.025691753
4	deepCDR	IC50	DeepCDR genes	2.064162635	0.087233598	0.039012051	0.299675362	0.034751546	0.015541364	0.100393849
5	deepCDR	IC50	no RNAseq	2.156302911	0.145480223	0.065060734
6	deepCDR	IC50_zscore	DeepCDR genes	0.950567572	0.030628579	0.013697517	0.319943704	0.01853268	0.008288067	0.087946988
7	deepCDR	IC50_zscore	no RNAseq	1.022442757	0.055931462	0.02501331
8	knn	IC50	PaccMann genes	3.73289461	0.0133472	0.005969049	0.028888445	0.010570642	0.004727335	0.497557046
9	knn	IC50	no RNAseq	3.723531142	0.191660607	0.085713229
10	knn	IC50_zscore	PaccMann genes	1.974447808	0.01425442	0.00637477	0.028936861	0.010176896	0.004551246	0.497310526
11	knn	IC50_zscore	no RNAseq	1.925889593	0.064466092	0.028830113
12	lin_reg_feat_sel	IC50	PaccMann genes	2.279505399	0.045264695	0.020242987	0.305296363	0.013642538	0.006101128	0.03830241
13	lin_reg_feat_sel	IC50	genes selected per drug	1.468095777	0.023686475	0.010592914	0.461771568	0.01212887	0.005424195	0.000345691
14	lin_reg_feat_sel	IC50_zscore	PaccMann genes	1.239272766	0.027149424	0.012141592	0.305353963	0.013635549	0.006098003	0.038049516
15	lin_reg_feat_sel	IC50_zscore	genes selected per drug	0.795527294	0.009223712	0.00412497	0.461789399	0.012102128	0.005412236	0.00034568
16	mean_baseline	IC50	no RNAseq	1.897416996	0.022245787	0.009948618
17	mean_baseline	IC50_zscore	no RNAseq	1.00123586	0.017283299	0.007729326
18	paccmann	IC50	PaccMann genes	3.753184465	0.171809095	0.076835363	0.020734087	0.036213672	0.016195247	0.469976828
19	paccmann	IC50	no RNAseq	2.972654964	0.125383851	0.056073363
20	paccmann	IC50_zscore	PaccMann genes	1.280845284	0.124295511	0.055586642	-0.007829497	0.028473822	0.01273388	0.485885564
21	paccmann	IC50_zscore	no RNAseq	1.136582752	0.062960372	0.028156734
22	paccmann_ndcg	IC50_max_conc	PaccMann genes	39.39093494	7.857037479	3.513773981	-0.000340589	0.006368843	0.002848233	0.51035025
23	paccmann_ndcg	IC50_max_conc	no RNAseq	616.8610217	146.5152171	65.52359704
24	paccmann_ndcg	IC50_zscore	PaccMann genes	42.2412937	10.78969065	4.825296352	-0.004939338	0.009387456	0.004198198	0.518621281
25	paccmann_ndcg	IC50_zscore	no RNAseq	58.12028271	24.99008564	11.17590605
