# Supplementary material for: Overcoming limitations in current measures of drug response may enable AI-driven precision oncology
Source: NPJ Precis Oncol. 2024 Apr 24;8:95. doi: 10.1038/s41698-024-00583-0 (PMC11043358; doi:10.1038/s41698-024-00583-0)
Supplement: Supplementary file 5 — Supplementary Data 4 [file 41698_2024_583_MOESM5_ESM.csv]

Supplementary Data 4. Average Pearson�s R and MSE per organoid for each model evaluated on PCPL dataset with std and std error over 10 folds.
	model	drug_response	genes	mse	mse_std	mse_stderror	pearson	pearson_std	pearson_stderror	pval_mean	mode
0	baseline_nn	AUC	no RNAseq	0.015445762	0	0	0.656020506	0	0	0.016154657	gdsc_pan
1	baseline_nn	AUC	no RNAseq	0.003729624	0.001037936	0.000328224	0.94598649	0.016260913	0.005142152	4.61E-06	solo_pan
2	baseline_nn	AUC	paccmann genes	0.113171525	0	0	-0.279847906	0	0	0.378010964	gdsc_pan
3	baseline_nn	AUC	paccmann genes	0.051680759	0.024456332	0.007733771	0.877262044	0.032938179	0.010415967	0.000289299	solo_pan
4	baseline_nn	AUC_zscore	no RNAseq	1.194462675	0	0	0.004487751	0	0	0.522240572	gdsc_pan
5	baseline_nn	AUC_zscore	no RNAseq	0.848177537	0.290412798	0.09183659	-0.401633346	0.136557556	0.043183291	0.220243237	solo_pan
6	baseline_nn	AUC_zscore	paccmann genes	1.028330783	0	0	-0.051317467	0	0	0.478906527	gdsc_pan
7	baseline_nn	AUC_zscore	paccmann genes	0.830401846	0.300944175	0.095166904	-0.063090682	0.198175043	0.062668451	0.393289695	solo_pan
8	knn	AUC	no RNAseq	0.04663101	0	0	0.616476433	0	0	0.025563714	gdsc_pan
9	knn	AUC	no RNAseq	0.008002397	0.002300245	0.000727401	0.898956637	0.019996193	0.006323352	7.27E-05	solo_pan
10	knn	AUC	paccmann genes	0.054398999	0	0	0.372227918	0	0	0.320740375	gdsc_pan
11	knn	AUC	paccmann genes	0.007231826	0.001117841	0.000353492	0.90817487	0.017828282	0.005637798	0.000131043	solo_pan
12	knn	AUC_zscore	no RNAseq	1.662121853	0	0	0.004965155	0	0	0.46735985	gdsc_pan
13	knn	AUC_zscore	no RNAseq	1.920897278	0.571607638	0.180758206	-0.018447583	0.145702273	0.046075104	0.494013798	solo_pan
14	knn	AUC_zscore	paccmann genes	1.674492759	0	0	0.00832733	0	0	0.440969079	gdsc_pan
15	knn	AUC_zscore	paccmann genes	1.777139323	0.277162974	0.087646628	0.040492441	0.167438958	0.052948848	0.426617636	solo_pan
16	lin_reg_feat_sel	AUC	genes selected per drug	0.000544698	0.000137923	4.36E-05	0.989998406	0.002713858	0.000858197	1.37E-18	solo_pan
17	lin_reg_feat_sel	AUC_zscore	genes selected per drug	0.149981479	0.030423721	0.009620825	0.907392639	0.018414517	0.005823181	1.22E-07	solo_pan
18	mean_baseline	AUC	no RNAseq	0.004413872	0.001276875	0.000403783	0.924665682	0.013152435	0.004159165	3.65E-09	solo_pan
19	mean_baseline	AUC_zscore	no RNAseq	1.042007005	0.30839337	0.097522547	-0.116882867	0.114997615	0.036365439	0.336894521	solo_pan
20	paccmann	AUC	no RNAseq	0.146790015	0	0	-0.648041976	0	0	0.019332664	gdsc_pan
21	paccmann	AUC	no RNAseq	0.004418678	0.001469067	0.00046456	0.939482975	0.019096874	0.006038962	1.14E-05	solo_pan
22	paccmann	AUC	paccmann genes	0.016111495	0	0	0.634329484	0	0	0.021557503	gdsc_pan
23	paccmann	AUC	paccmann genes	0.004119894	0.001081819	0.000342101	0.944068231	0.01677539	0.005304844	8.70E-06	solo_pan
24	paccmann	AUC_zscore	no RNAseq	1.20496802	0	0	0.00437093	0	0	0.580166055	gdsc_pan
25	paccmann	AUC_zscore	no RNAseq	0.855146028	0.287794064	0.091008474	-0.415987803	0.116976358	0.036991172	0.231215076	solo_pan
26	paccmann	AUC_zscore	paccmann genes	1.297074756	0	0	0.020783974	0	0	0.576638093	gdsc_pan
27	paccmann	AUC_zscore	paccmann genes	1.099224694	0.372632673	0.117836798	-0.159145406	0.186486375	0.05897217	0.460470268	solo_pan
28	paccmann_ndcg	AUC	no RNAseq	98.05193322	0	0	0.510581776	0	0	0.073941678	gdsc_pan
29	paccmann_ndcg	AUC	no RNAseq	449.1186167	106.8713291	33.79568164	0.774975993	0.047131193	0.014904192	0.002503505	solo_pan
30	paccmann_ndcg	AUC	paccmann genes	92.9723722	0	0	-0.48225445	0	0	0.094346394	gdsc_pan
31	paccmann_ndcg	AUC	paccmann genes	636.6723276	616.6839115	195.0125757	0.785965961	0.059736225	0.018890253	0.002765497	solo_pan
32	paccmann_ndcg	AUC_zscore	no RNAseq	18.6503088	0	0	0.008057008	0	0	0.549988109	gdsc_pan
33	paccmann_ndcg	AUC_zscore	no RNAseq	81.41127287	16.78716447	5.308567519	-0.26314575	0.111107707	0.035135342	0.346506794	solo_pan
34	paccmann_ndcg	AUC_zscore	paccmann genes	9.59141575	0	0	-0.007993082	0	0	0.395447906	gdsc_pan
35	paccmann_ndcg	AUC_zscore	paccmann genes	138.7100239	153.0961616	48.41325717	-0.243496273	0.117277681	0.037086459	0.349566334	solo_pan
