# Supplementary material for: Overcoming limitations in current measures of drug response may enable AI-driven precision oncology
Source: NPJ Precis Oncol. 2024 Apr 24;8:95. doi: 10.1038/s41698-024-00583-0 (PMC11043358; doi:10.1038/s41698-024-00583-0)
Supplement: Supplementary file 6 — Supplementary Data 5 [file 41698_2024_583_MOESM6_ESM.csv]

Supplementary Data 5. Average precision at k = 1, 3, 5, 10, 15 per organoid for each model evaluated on PCPL dataset with std and std error over 5 folds.
	model	drug_response	genes	k	prec	prec_std	prec_stderror	ndcg	ndcg_std	ndcg_stderror	mode
0	baseline_nn	AUC	no RNAseq	1	0.023255814	0	0	0.398615215	0	0	gdsc_pan
1	baseline_nn	AUC	no RNAseq	1	0.375	0.234787138	0.074246212	1	0	0	solo_pan
2	baseline_nn	AUC	no RNAseq	3	0.558139535	0	0	0.776660785	0	0	gdsc_pan
3	baseline_nn	AUC	no RNAseq	3	0.64	0.072724747	0.022997584	0.987525385	0.010802869	0.003416167	solo_pan
4	baseline_nn	AUC	no RNAseq	5	0.613953488	0	0	0.794724443	0	0	gdsc_pan
5	baseline_nn	AUC	no RNAseq	5	0.686	0.082121861	0.025969213	0.981480548	0.008016187	0.002534941	solo_pan
6	baseline_nn	AUC	no RNAseq	10	0.953488372	0	0	0.819100328	0	0	gdsc_pan
7	baseline_nn	AUC	no RNAseq	10	0.9565	0.025985573	0.00821736	0.973739946	0.008181925	0.002587352	solo_pan
8	baseline_nn	AUC	no RNAseq	15	0.931782946	0	0	0.840340932	0	0	gdsc_pan
9	baseline_nn	AUC	no RNAseq	15	0.931666667	0.005	0.001581139	0.989881579	0.002164252	0.000684397	solo_pan
10	baseline_nn	AUC	paccmann genes	1	0	0	0	0.582419778	0	0	gdsc_pan
11	baseline_nn	AUC	paccmann genes	1	0.195	0.186346452	0.058927922	1	0	0	solo_pan
12	baseline_nn	AUC	paccmann genes	3	0.11627907	0	0	0.639955295	0	0	gdsc_pan
13	baseline_nn	AUC	paccmann genes	3	0.473333333	0.086345559	0.027304863	0.960757815	0.032565533	0.010298126	solo_pan
14	baseline_nn	AUC	paccmann genes	5	0.2	0	0	0.662633266	0	0	gdsc_pan
15	baseline_nn	AUC	paccmann genes	5	0.592	0.066	0.020871033	0.934341125	0.032780821	0.010366206	solo_pan
16	baseline_nn	AUC	paccmann genes	10	0.648837209	0	0	0.744616741	0	0	gdsc_pan
17	baseline_nn	AUC	paccmann genes	10	0.915	0.038209946	0.012083046	0.930611264	0.026108725	0.008256304	solo_pan
18	baseline_nn	AUC	paccmann genes	15	0.931782946	0	0	0.870843135	0	0	gdsc_pan
19	baseline_nn	AUC	paccmann genes	15	0.931666667	0.005	0.001581139	0.971573196	0.012087033	0.003822256	solo_pan
20	baseline_nn	AUC_zscore	no RNAseq	1	0.11627907	0	0	0.528403941	0	0	gdsc_pan
21	baseline_nn	AUC_zscore	no RNAseq	1	0.02	0.06	0.018973666	0.26699943	0.088987838	0.028140425	solo_pan
22	baseline_nn	AUC_zscore	no RNAseq	3	0.248062016	0	0	0.573079288	0	0	gdsc_pan
23	baseline_nn	AUC_zscore	no RNAseq	3	0.085	0.066853904	0.021141061	0.348663195	0.065436654	0.020692887	solo_pan
24	baseline_nn	AUC_zscore	no RNAseq	5	0.339534884	0	0	0.610005708	0	0	gdsc_pan
25	baseline_nn	AUC_zscore	no RNAseq	5	0.21	0.068264193	0.021587033	0.411881123	0.06110259	0.019322336	solo_pan
26	baseline_nn	AUC_zscore	no RNAseq	10	0.723255814	0	0	0.712003419	0	0	gdsc_pan
27	baseline_nn	AUC_zscore	no RNAseq	10	0.648	0.029257478	0.009252027	0.560175069	0.055622202	0.017589285	solo_pan
28	baseline_nn	AUC_zscore	no RNAseq	15	0.931782946	0	0	0.826601775	0	0	gdsc_pan
29	baseline_nn	AUC_zscore	no RNAseq	15	0.931666667	0.005	0.001581139	0.728936918	0.037283509	0.011790081	solo_pan
30	baseline_nn	AUC_zscore	paccmann genes	1	0.046511628	0	0	0.491007681	0	0	gdsc_pan
31	baseline_nn	AUC_zscore	paccmann genes	1	0.065	0.134257216	0.042455859	0.478966689	0.140515075	0.044434768	solo_pan
32	baseline_nn	AUC_zscore	paccmann genes	3	0.178294574	0	0	0.527289029	0	0	gdsc_pan
33	baseline_nn	AUC_zscore	paccmann genes	3	0.168333333	0.10366881	0.032782956	0.517806659	0.111379379	0.035221252	solo_pan
34	baseline_nn	AUC_zscore	paccmann genes	5	0.36744186	0	0	0.567572227	0	0	gdsc_pan
35	baseline_nn	AUC_zscore	paccmann genes	5	0.335	0.089246849	0.028222332	0.565928182	0.091813608	0.029034012	solo_pan
36	baseline_nn	AUC_zscore	paccmann genes	10	0.713953488	0	0	0.679382374	0	0	gdsc_pan
37	baseline_nn	AUC_zscore	paccmann genes	10	0.7315	0.052917388	0.016733948	0.674023562	0.07621379	0.024100916	solo_pan
38	baseline_nn	AUC_zscore	paccmann genes	15	0.931782946	0	0	0.804681574	0	0	gdsc_pan
39	baseline_nn	AUC_zscore	paccmann genes	15	0.931666667	0.005	0.001581139	0.802224915	0.050125128	0.015850957	solo_pan
40	knn	AUC	no RNAseq	1	0	0	0	0.971138268	0	0	gdsc_pan
41	knn	AUC	no RNAseq	1	1	0	0	0.955482478	0.025538255	0.008075905	solo_pan
42	knn	AUC	no RNAseq	3	0.705426357	0	0	0.931728959	0	0	gdsc_pan
43	knn	AUC	no RNAseq	3	0.841666667	0.126984251	0.040155946	0.958720385	0.013605419	0.004302411	solo_pan
44	knn	AUC	no RNAseq	5	0.786046512	0	0	0.945156405	0	0	gdsc_pan
45	knn	AUC	no RNAseq	5	0.847	0.063095166	0.019952443	0.960248672	0.009938912	0.00314296	solo_pan
46	knn	AUC	no RNAseq	10	0.834883721	0	0	0.978047932	0	0	gdsc_pan
47	knn	AUC	no RNAseq	10	0.7965	0.042898135	0.013565581	0.983664622	0.005866975	0.001855301	solo_pan
48	knn	AUC	no RNAseq	15	0.931782946	0	0	0.981568706	0	0	gdsc_pan
49	knn	AUC	no RNAseq	15	0.931666667	0.005	0.001581139	0.987897969	0.003829466	0.001210983	solo_pan
50	knn	AUC	paccmann genes	1	0.069767442	0	0	0.869062863	0	0	gdsc_pan
51	knn	AUC	paccmann genes	1	1	0	0	0.938654035	0.033660377	0.010644346	solo_pan
52	knn	AUC	paccmann genes	3	0.387596899	0	0	0.909350895	0	0	gdsc_pan
53	knn	AUC	paccmann genes	3	0.81	0.10857665	0.034334951	0.959700119	0.017671266	0.005588145	solo_pan
54	knn	AUC	paccmann genes	5	0.63255814	0	0	0.917431159	0	0	gdsc_pan
55	knn	AUC	paccmann genes	5	0.824	0.049030603	0.015504838	0.96522225	0.013325919	0.004214026	solo_pan
56	knn	AUC	paccmann genes	10	0.802325581	0	0	0.930873401	0	0	gdsc_pan
57	knn	AUC	paccmann genes	10	0.8385	0.032097508	0.010150123	0.981487675	0.005660913	0.001790138	solo_pan
58	knn	AUC	paccmann genes	15	0.931782946	0	0	0.967396514	0	0	gdsc_pan
59	knn	AUC	paccmann genes	15	0.931666667	0.005	0.001581139	0.987312658	0.004995441	0.001579697	solo_pan
60	knn	AUC_zscore	no RNAseq	1	0.046511628	0	0	-0.165613583	0	0	gdsc_pan
61	knn	AUC_zscore	no RNAseq	1	0.025	0.075	0.023717082	-0.209784513	0.8939646	0.282696428	solo_pan
62	knn	AUC_zscore	no RNAseq	3	0.224806202	0	0	0.134238821	0	0	gdsc_pan
63	knn	AUC_zscore	no RNAseq	3	0.175	0.07350359	0.023243876	0.033796467	0.740408847	0.234137836	solo_pan
64	knn	AUC_zscore	no RNAseq	5	0.358139535	0	0	-0.436945876	0	0	gdsc_pan
65	knn	AUC_zscore	no RNAseq	5	0.323	0.090890043	0.028741955	-0.556390851	0.916982905	0.289975456	solo_pan
66	knn	AUC_zscore	no RNAseq	10	0.725581395	0	0	0.774512918	0	0	gdsc_pan
67	knn	AUC_zscore	no RNAseq	10	0.7165	0.043534469	0.013766808	0.786948366	1.592778889	0.50368091	solo_pan
68	knn	AUC_zscore	no RNAseq	15	0.931782946	0	0	-0.140801131	0	0	gdsc_pan
69	knn	AUC_zscore	no RNAseq	15	0.931666667	0.005	0.001581139	-0.072968844	2.981273934	0.942761596	solo_pan
70	knn	AUC_zscore	paccmann genes	1	0.046511628	0	0	-0.046979867	0	0	gdsc_pan
71	knn	AUC_zscore	paccmann genes	1	0.16	0.238537209	0.075432089	-0.013111026	1.131353867	0.357765506	solo_pan
72	knn	AUC_zscore	paccmann genes	3	0.248062016	0	0	0.310311621	0	0	gdsc_pan
73	knn	AUC_zscore	paccmann genes	3	0.253333333	0.123782964	0.03914361	0.130265662	0.72157908	0.228183341	solo_pan
74	knn	AUC_zscore	paccmann genes	5	0.395348837	0	0	-0.33342615	0	0	gdsc_pan
75	knn	AUC_zscore	paccmann genes	5	0.387	0.093386294	0.029531339	-0.449435673	0.789105317	0.249537012	solo_pan
76	knn	AUC_zscore	paccmann genes	10	0.713953488	0	0	1.28593584	0	0	gdsc_pan
77	knn	AUC_zscore	paccmann genes	10	0.7015	0.034932077	0.011046493	1.089157036	2.349490743	0.742974209	solo_pan
78	knn	AUC_zscore	paccmann genes	15	0.931782946	0	0	0.316492891	0	0	gdsc_pan
79	knn	AUC_zscore	paccmann genes	15	0.931666667	0.005	0.001581139	0.403607226	1.772250271	0.560434744	solo_pan
80	lin_reg_feat_sel	AUC	genes selected per drug	1	1	0	0	0.994750305	0.003004192	0.000950009	solo_pan
81	lin_reg_feat_sel	AUC	genes selected per drug	3	0.93	0.068231632	0.021576736	0.994477632	0.00320071	0.001012153	solo_pan
82	lin_reg_feat_sel	AUC	genes selected per drug	5	0.936	0.042708313	0.013505554	0.995722027	0.001893664	0.000598829	solo_pan
83	lin_reg_feat_sel	AUC	genes selected per drug	10	0.94	0.025884358	0.008185353	0.996813441	0.000974402	0.000308133	solo_pan
84	lin_reg_feat_sel	AUC	genes selected per drug	15	0.925666667	0.023478122	0.007424434	0.997638948	0.000691934	0.000218809	solo_pan
85	lin_reg_feat_sel	AUC_zscore	genes selected per drug	1	0.77	0.14525839	0.045934736	1.122408695	0.92236758	0.291678239	solo_pan
86	lin_reg_feat_sel	AUC_zscore	genes selected per drug	3	0.766666667	0.074161985	0.023452079	0.901038085	0.181142705	0.057282353	solo_pan
87	lin_reg_feat_sel	AUC_zscore	genes selected per drug	5	0.764	0.076576759	0.024215697	0.900106186	0.103809719	0.032827516	solo_pan
88	lin_reg_feat_sel	AUC_zscore	genes selected per drug	10	0.8345	0.053124853	0.016799554	0.760403823	0.528157274	0.167017995	solo_pan
89	lin_reg_feat_sel	AUC_zscore	genes selected per drug	15	0.881	0.027770888	0.008781926	0.942403106	0.118188632	0.037374527	solo_pan
90	mean_baseline	AUC	no RNAseq	1	1	0	0	0.946876483	0.020578771	0.006507579	solo_pan
91	mean_baseline	AUC	no RNAseq	3	0.83	0.073333333	0.023190036	0.956375419	0.012599587	0.003984339	solo_pan
92	mean_baseline	AUC	no RNAseq	5	0.844	0.034985711	0.011063453	0.965698219	0.01054732	0.003335355	solo_pan
93	mean_baseline	AUC	no RNAseq	10	0.777	0.051874849	0.016404268	0.970682366	0.0064905	0.002052476	solo_pan
94	mean_baseline	AUC	no RNAseq	15	0.792666667	0.025245462	0.007983316	0.976538653	0.004796745	0.001516864	solo_pan
95	mean_baseline	AUC_zscore	no RNAseq	1	0.075	0.114564392	0.036228442	0.176921313	1.102142247	0.348527981	solo_pan
96	mean_baseline	AUC_zscore	no RNAseq	3	0.17	0.117094454	0.037028518	-0.315637245	0.861313711	0.272371311	solo_pan
97	mean_baseline	AUC_zscore	no RNAseq	5	0.197	0.077336925	0.024456083	-0.683346015	1.574908529	0.498029806	solo_pan
98	mean_baseline	AUC_zscore	no RNAseq	10	0.376	0.035411862	0.011198214	-0.488283863	3.079981242	0.973975587	solo_pan
99	mean_baseline	AUC_zscore	no RNAseq	15	0.545333333	0.028213472	0.008921883	0.119130687	0.920646998	0.291134143	solo_pan
100	paccmann	AUC	no RNAseq	1	0	0	0	0.601384785	0	0	gdsc_pan
101	paccmann	AUC	no RNAseq	1	0.375	0.234787138	0.074246212	1	0	0	solo_pan
102	paccmann	AUC	no RNAseq	3	0	0	0	0.442355206	0	0	gdsc_pan
103	paccmann	AUC	no RNAseq	3	0.64	0.072724747	0.022997584	0.987525385	0.010802869	0.003416167	solo_pan
104	paccmann	AUC	no RNAseq	5	0.125581395	0	0	0.52608772	0	0	gdsc_pan
105	paccmann	AUC	no RNAseq	5	0.682	0.06415606	0.020287927	0.981480548	0.008016187	0.002534941	solo_pan
106	paccmann	AUC	no RNAseq	10	0.63255814	0	0	0.687337632	0	0	gdsc_pan
107	paccmann	AUC	no RNAseq	10	0.9565	0.025985573	0.00821736	0.97170229	0.009395721	0.002971188	solo_pan
108	paccmann	AUC	no RNAseq	15	0.931782946	0	0	0.836435044	0	0	gdsc_pan
109	paccmann	AUC	no RNAseq	15	0.931666667	0.005	0.001581139	0.989760956	0.002237228	0.000707473	solo_pan
110	paccmann	AUC	paccmann genes	1	0.372093023	0	0	0.398615215	0	0	gdsc_pan
111	paccmann	AUC	paccmann genes	1	0.375	0.234787138	0.074246212	1	0	0	solo_pan
112	paccmann	AUC	paccmann genes	3	0.558139535	0	0	0.776660785	0	0	gdsc_pan
113	paccmann	AUC	paccmann genes	3	0.64	0.072724747	0.022997584	0.987525385	0.010802869	0.003416167	solo_pan
114	paccmann	AUC	paccmann genes	5	0.613953488	0	0	0.794724443	0	0	gdsc_pan
115	paccmann	AUC	paccmann genes	5	0.682	0.081338798	0.025721586	0.981480548	0.008016187	0.002534941	solo_pan
116	paccmann	AUC	paccmann genes	10	0.953488372	0	0	0.791925098	0	0	gdsc_pan
117	paccmann	AUC	paccmann genes	10	0.9565	0.025985573	0.00821736	0.972065331	0.009513973	0.003008582	solo_pan
118	paccmann	AUC	paccmann genes	15	0.931782946	0	0	0.839666605	0	0	gdsc_pan
119	paccmann	AUC	paccmann genes	15	0.931666667	0.005	0.001581139	0.989754125	0.002266254	0.000716652	solo_pan
120	paccmann	AUC_zscore	no RNAseq	1	0.023255814	0	0	0.47779866	0	0	gdsc_pan
121	paccmann	AUC_zscore	no RNAseq	1	0	0	0	0.246587647	0.062719517	0.019833653	solo_pan
122	paccmann	AUC_zscore	no RNAseq	3	0.209302326	0	0	0.531363484	0	0	gdsc_pan
123	paccmann	AUC_zscore	no RNAseq	3	0.076666667	0.048419463	0.015311579	0.342136188	0.059677705	0.018871747	solo_pan
124	paccmann	AUC_zscore	no RNAseq	5	0.36744186	0	0	0.577868052	0	0	gdsc_pan
125	paccmann	AUC_zscore	no RNAseq	5	0.215	0.069173694	0.021874643	0.407112044	0.058915549	0.018630732	solo_pan
126	paccmann	AUC_zscore	no RNAseq	10	0.706976744	0	0	0.688976254	0	0	gdsc_pan
127	paccmann	AUC_zscore	no RNAseq	10	0.6435	0.025985573	0.00821736	0.553800079	0.052179271	0.016500534	solo_pan
128	paccmann	AUC_zscore	no RNAseq	15	0.931782946	0	0	0.806253223	0	0	gdsc_pan
129	paccmann	AUC_zscore	no RNAseq	15	0.931666667	0.005	0.001581139	0.726160039	0.036189741	0.011444201	solo_pan
130	paccmann	AUC_zscore	paccmann genes	1	0.093023256	0	0	0.529275484	0	0	gdsc_pan
131	paccmann	AUC_zscore	paccmann genes	1	0.045	0.090691786	0.028679261	0.447913535	0.135849827	0.042959487	solo_pan
132	paccmann	AUC_zscore	paccmann genes	3	0.263565891	0	0	0.577497828	0	0	gdsc_pan
133	paccmann	AUC_zscore	paccmann genes	3	0.148333333	0.091727253	0.029006704	0.47673604	0.100076627	0.031647008	solo_pan
134	paccmann	AUC_zscore	paccmann genes	5	0.362790698	0	0	0.610500435	0	0	gdsc_pan
135	paccmann	AUC_zscore	paccmann genes	5	0.299	0.098025507	0.030998387	0.519473709	0.08336041	0.026360876	solo_pan
136	paccmann	AUC_zscore	paccmann genes	10	0.718604651	0	0	0.713448495	0	0	gdsc_pan
137	paccmann	AUC_zscore	paccmann genes	10	0.6845	0.040524684	0.01281503	0.646120586	0.066153656	0.020919623	solo_pan
138	paccmann	AUC_zscore	paccmann genes	15	0.931782946	0	0	0.827763136	0	0	gdsc_pan
139	paccmann	AUC_zscore	paccmann genes	15	0.931666667	0.005	0.001581139	0.783580739	0.042494616	0.013437978	solo_pan
140	paccmann_ndcg	AUC	no RNAseq	1	0.372093023	0	0	0.398615215	0	0	gdsc_pan
141	paccmann_ndcg	AUC	no RNAseq	1	0.375	0.234787138	0.074246212	1	0	0	solo_pan
142	paccmann_ndcg	AUC	no RNAseq	3	0.558139535	0	0	0.776660785	0	0	gdsc_pan
143	paccmann_ndcg	AUC	no RNAseq	3	0.64	0.072724747	0.022997584	0.987525385	0.010802869	0.003416167	solo_pan
144	paccmann_ndcg	AUC	no RNAseq	5	0.613953488	0	0	0.779580801	0	0	gdsc_pan
145	paccmann_ndcg	AUC	no RNAseq	5	0.698	0.099075729	0.031330496	0.981480548	0.008016187	0.002534941	solo_pan
146	paccmann_ndcg	AUC	no RNAseq	10	0.953488372	0	0	0.818053493	0	0	gdsc_pan
147	paccmann_ndcg	AUC	no RNAseq	10	0.9565	0.025985573	0.00821736	0.973742058	0.008184926	0.002588301	solo_pan
148	paccmann_ndcg	AUC	no RNAseq	15	0.931782946	0	0	0.839584041	0	0	gdsc_pan
149	paccmann_ndcg	AUC	no RNAseq	15	0.931666667	0.005	0.001581139	0.98992555	0.002179779	0.000689307	solo_pan
150	paccmann_ndcg	AUC	paccmann genes	1	0	0	0	0.601384785	0	0	gdsc_pan
151	paccmann_ndcg	AUC	paccmann genes	1	0.375	0.234787138	0.074246212	1	0	0	solo_pan
152	paccmann_ndcg	AUC	paccmann genes	3	0	0	0	0.442355206	0	0	gdsc_pan
153	paccmann_ndcg	AUC	paccmann genes	3	0.64	0.072724747	0.022997584	0.987525385	0.010802869	0.003416167	solo_pan
154	paccmann_ndcg	AUC	paccmann genes	5	0.125581395	0	0	0.532609324	0	0	gdsc_pan
155	paccmann_ndcg	AUC	paccmann genes	5	0.677	0.075239617	0.023792856	0.981480548	0.008016187	0.002534941	solo_pan
156	paccmann_ndcg	AUC	paccmann genes	10	0.602325581	0	0	0.685379861	0	0	gdsc_pan
157	paccmann_ndcg	AUC	paccmann genes	10	0.9565	0.025985573	0.00821736	0.973703644	0.008168749	0.002583185	solo_pan
158	paccmann_ndcg	AUC	paccmann genes	15	0.931782946	0	0	0.834666958	0	0	gdsc_pan
159	paccmann_ndcg	AUC	paccmann genes	15	0.931666667	0.005	0.001581139	0.989887839	0.00213824	0.000676171	solo_pan
160	paccmann_ndcg	AUC_zscore	no RNAseq	1	0.069767442	0	0	0.464562833	0	0	gdsc_pan
161	paccmann_ndcg	AUC_zscore	no RNAseq	1	0.02	0.06	0.018973666	0.42113523	0.1659889	0.052490299	solo_pan
162	paccmann_ndcg	AUC_zscore	no RNAseq	3	0.19379845	0	0	0.539075826	0	0	gdsc_pan
163	paccmann_ndcg	AUC_zscore	no RNAseq	3	0.083333333	0.084656167	0.026770631	0.425490975	0.07869044	0.024884102	solo_pan
164	paccmann_ndcg	AUC_zscore	no RNAseq	5	0.344186047	0	0	0.583979341	0	0	gdsc_pan
165	paccmann_ndcg	AUC_zscore	no RNAseq	5	0.264	0.046303348	0.014642404	0.488525105	0.057994985	0.018339625	solo_pan
166	paccmann_ndcg	AUC_zscore	no RNAseq	10	0.711627907	0	0	0.694165328	0	0	gdsc_pan
167	paccmann_ndcg	AUC_zscore	no RNAseq	10	0.678	0.028035692	0.008865664	0.613736164	0.0480644	0.015199298	solo_pan
168	paccmann_ndcg	AUC_zscore	no RNAseq	15	0.931782946	0	0	0.807676375	0	0	gdsc_pan
169	paccmann_ndcg	AUC_zscore	no RNAseq	15	0.931666667	0.005	0.001581139	0.765699439	0.039791749	0.012583256	solo_pan
170	paccmann_ndcg	AUC_zscore	paccmann genes	1	0.11627907	0	0	0.533821672	0	0	gdsc_pan
171	paccmann_ndcg	AUC_zscore	paccmann genes	1	0	0	0	0.411142834	0.167927925	0.053103473	solo_pan
172	paccmann_ndcg	AUC_zscore	paccmann genes	3	0.201550388	0	0	0.56898736	0	0	gdsc_pan
173	paccmann_ndcg	AUC_zscore	paccmann genes	3	0.121666667	0.090077127	0.028484889	0.443884177	0.087652694	0.027718216	solo_pan
174	paccmann_ndcg	AUC_zscore	paccmann genes	5	0.358139535	0	0	0.602950533	0	0	gdsc_pan
175	paccmann_ndcg	AUC_zscore	paccmann genes	5	0.29	0.064187226	0.020297783	0.497376503	0.058068999	0.01836303	solo_pan
176	paccmann_ndcg	AUC_zscore	paccmann genes	10	0.727906977	0	0	0.709464363	0	0	gdsc_pan
177	paccmann_ndcg	AUC_zscore	paccmann genes	10	0.6815	0.02510478	0.007938829	0.61887458	0.05193835	0.016424348	solo_pan
178	paccmann_ndcg	AUC_zscore	paccmann genes	15	0.931782946	0	0	0.825719013	0	0	gdsc_pan
179	paccmann_ndcg	AUC_zscore	paccmann genes	15	0.931666667	0.005	0.001581139	0.769510936	0.039957855	0.012635783	solo_pan
