# Supplementary material for: Overcoming limitations in current measures of drug response may enable AI-driven precision oncology
Source: NPJ Precis Oncol. 2024 Apr 24;8:95. doi: 10.1038/s41698-024-00583-0 (PMC11043358; doi:10.1038/s41698-024-00583-0)
Supplement: Supplementary file 7 — Supplementary Data 6 [file 41698_2024_583_MOESM7_ESM.csv]

Supplementary Data 6. Average Pearson�s R and MSE per drug for each model evaluated on PCPL dataset with std and std error over 10 folds.
	model	drug_response	genes	mse	mse_std	mse_stderror	pearson	pearson_std	pearson_stderror	pval_mean	mode
0	baseline_nn	AUC	no RNAseq	0.015440959	0	0					gdsc_pan
1	baseline_nn	AUC	no RNAseq	0.003732044	0.001038125	0.000328284					solo_pan
2	baseline_nn	AUC	paccmann genes	0.11318463	0	0					gdsc_pan
3	baseline_nn	AUC	paccmann genes	0.051702401	0.024451688	0.007732303	-0.007594028	0.224648399	0.071040062	0.448060763	solo_pan
4	baseline_nn	AUC_zscore	no RNAseq	1.194604678	0	0					gdsc_pan
5	baseline_nn	AUC_zscore	no RNAseq	0.848476956	0.290521524	0.091870973					solo_pan
6	baseline_nn	AUC_zscore	paccmann genes	1.029782209	0	0	0.07976811	0	0	0.389145702	gdsc_pan
7	baseline_nn	AUC_zscore	paccmann genes	0.830715792	0.301056058	0.095202285	0.154666395	0.231826734	0.07331005	0.486704765	solo_pan
8	knn	AUC	no RNAseq	0.046558428	0	0					gdsc_pan
9	knn	AUC	no RNAseq	0.007988002	0.002287221	0.000723283					solo_pan
10	knn	AUC	paccmann genes	0.054353565	0	0	0.089495057	0	0	0.379159948	gdsc_pan
11	knn	AUC	paccmann genes	0.007238218	0.001108377	0.000350499	0.021276121	0.164150071	0.05190881	0.527254463	solo_pan
12	knn	AUC_zscore	no RNAseq	1.661655569	0	0					gdsc_pan
13	knn	AUC_zscore	no RNAseq	1.917197166	0.567838149	0.179566189					solo_pan
14	knn	AUC_zscore	paccmann genes	1.676559101	0	0	0.089495057	0	0	0.379159948	gdsc_pan
15	knn	AUC_zscore	paccmann genes	1.77664048	0.277963662	0.087899828	0.021276121	0.164150071	0.05190881	0.527254463	solo_pan
16	lin_reg_feat_sel	AUC	genes selected per drug	0.000546588	0.000138593	4.38E-05	0.919665767	0.030589995	0.009673406	0.067717363	solo_pan
17	lin_reg_feat_sel	AUC_zscore	genes selected per drug	0.150260841	0.031056417	0.009820901	0.913814049	0.036157163	0.011433899	0.073572439	solo_pan
18	mean_baseline	AUC	no RNAseq	0.004419167	0.001276787	0.000403756	-0.391328699	0.162753123	0.051467057	0.429483129	solo_pan
19	mean_baseline	AUC_zscore	no RNAseq	1.04303907	0.307253689	0.097162148	-0.391328699	0.162753123	0.051467057	0.429483129	solo_pan
20	paccmann	AUC	no RNAseq	0.146602893	0	0	0.13322774	0	0	0.394383219	gdsc_pan
21	paccmann	AUC	no RNAseq	0.004421441	0.001467592	0.000464093					solo_pan
22	paccmann	AUC	paccmann genes	0.016109727	0	0	-0.03284903	0	0	0.453278325	gdsc_pan
23	paccmann	AUC	paccmann genes	0.004122694	0.001080648	0.000341731	0.033426819	0.146768821	0.046412377	0.507643208	solo_pan
24	paccmann	AUC_zscore	no RNAseq	1.206334702	0	0					gdsc_pan
25	paccmann	AUC_zscore	no RNAseq	0.855434425	0.287897231	0.091041098					solo_pan
26	paccmann	AUC_zscore	paccmann genes	1.299046739	0	0	-0.018747432	0	0	0.497031201	gdsc_pan
27	paccmann	AUC_zscore	paccmann genes	1.099194955	0.37262885	0.117835589	-0.072898335	0.200952984	0.063546913	0.449455666	solo_pan
28	paccmann_ndcg	AUC	no RNAseq	97.88255272	0	0	-0.070336485	0	0	0.658712018	gdsc_pan
29	paccmann_ndcg	AUC	no RNAseq	448.3078566	107.0403233	33.84912232					solo_pan
30	paccmann_ndcg	AUC	paccmann genes	92.80865947	0	0					gdsc_pan
31	paccmann_ndcg	AUC	paccmann genes	635.9955792	616.9923699	195.1101188	0.054859572	0.121404215	0.038391384	0.493939061	solo_pan
32	paccmann_ndcg	AUC_zscore	no RNAseq	18.66041172	0	0					gdsc_pan
33	paccmann_ndcg	AUC_zscore	no RNAseq	81.8682164	17.79142607	5.62614292					solo_pan
34	paccmann_ndcg	AUC_zscore	paccmann genes	9.595259595	0	0	-0.053034591	0	0	0.607589063	gdsc_pan
35	paccmann_ndcg	AUC_zscore	paccmann genes	139.2551583	153.0137147	48.38718518	0.05931067	0.164973813	0.0521693	0.518460686	solo_pan
